# Supplementary material for: New Coronavirus in Colombian Caribbean Bats: In Silico Analysis Reveals Possible Risk of Interspecific Jumping
Source: Viruses. 2025 Sep 29;17(10):1320. doi: 10.3390/v17101320 (PMC12568244; doi:10.3390/v17101320)
Supplement: Supplementary file 1 [file viruses-17-01320-s001.zip]

Archive with 5 entries (5 files):
- Figure S1 Bioinformatic workflow for genome assembly and phylogenetic analysis.tiff
- S2-Genome_Supplementary.tiff
- S3-TMCR_Supplementary.tiff
- S4. Spike_Supplementary.tiff
- S5-RBD_Supplementary.tiff
